# Supplementary material for: Hybridized Zoonotic Schistosoma Infections Result in Hybridized Morbidity Profiles: A Clinical Morbidity Study amongst Co-Infected Human Populations of Senegal
Source: Microorganisms. 2021 Aug 20;9(8):1776. doi: 10.3390/microorganisms9081776 (PMC8401530; doi:10.3390/microorganisms9081776)
Supplement: Supplementary file 1 [file microorganisms-09-01776-s001.zip]

Archive with 1 entries (1 files):
- microorganisms-1292306-supplementary.pdf
